# Supplementary material for: Immunopathology of Pulmonary Mycobacterium tuberculosis Infection in a Humanized Mouse Model
Source: Int J Mol Sci. 2024 Jan 29;25(3):1656. doi: 10.3390/ijms25031656 (PMC10855034; doi:10.3390/ijms25031656)
Supplement: Supplementary file 1 [file ijms-25-01656-s001.zip]

Archive with 1 entries (1 files):
- ijms-2831437-supplementary.pdf
